# Supplementary material for: Metabolite Measurement in Index Substrate Drug Interaction Studies: A Review of the Literature and Recent New Drug Application Reviews
Source: Metabolites. 2024 Sep 26;14(10):522. doi: 10.3390/metabo14100522 (PMC11509402; doi:10.3390/metabo14100522)
Supplement: Supplementary file 1 [file metabolites-14-00522-s001.zip]

Archive with 1 entries (1 files):
- metabolites-3169744-supplementary.pdf
